# Supplementary material for: Proteome-wide dataset supporting the study of ancient metazoan macromolecular complexes
Source: Data Brief. 2015 Dec 12;6:715–21. doi: 10.1016/j.dib.2015.11.062 (PMC4738005; doi:10.1016/j.dib.2015.11.062)
Supplement: Supplementary file 2 — Supplementary material [file mmc2.zip]

Archive with 1 entries (1 files):
- score_nodependencies.py
